# Supplementary material for: Blue Light Damage and p53: Unravelling the Role of p53 in Oxidative-Stress-Induced Retinal Apoptosis
Source: Antioxidants (Basel). 2023 Dec 4;12(12):2072. doi: 10.3390/antiox12122072 (PMC10740515; doi:10.3390/antiox12122072)
Supplement: Supplementary file 1 [file antioxidants-12-02072-s001.zip]

Archive with 1 entries (1 files):
- antioxidants-2685571-supplementary.pdf
